# Supplementary material for: Non-invasive monitoring of arthritis treatment response via targeting of tyrosine-phosphorylated annexin A2 in chondrocytes
Source: Arthritis Res Ther. 2021 Oct 25;23:265. doi: 10.1186/s13075-021-02643-3 (PMC8543875; doi:10.1186/s13075-021-02643-3)
Supplement: Supplementary file 10 — Additional file 10: Figure S10. Raw data from ROI quantitation (Fig. 2B). [file 13075_2021_2643_MOESM10_ESM.xlsx]

## Sheet: Sheet1
	Ctl	1	2	3	4	avg	se		Arthritis	1	2	3	4	avg	se		p
	Front leg	3590	3260	3170	932	2738	608.731		Front leg	5810	7650	5500	4090	5762.5	732.068		0.0191558
	Front leg	3940	3920	2770	1020	2912.5	687.548		Front leg	5600	6730	6390	5830	6137.5	257.92		0.00460932
	Hind leg	3640	4470	4120	1590	3455	644.522		Hind leg	10800	11400	10100	9020	10330	511.11		0.000159479
	Hind leg	3540	4750	4470	1790	3637.5	667.924		Hind leg	10500	12900	11400	7370	10542.5	1167.61		0.00215015
	Pelvis	4300	5550	5460	940	4062.5	1079.05		Pelvis	5550	6780	5490	5860	5920	297.909		0.148116
	Skin	480	1070	751	164	616.25	193.033		Skin	851	561	874	1350	909	163.344		0.29098
	Muscle	396	369	533	274	393	53.4992		Muscle	392	554	386	618	487.5	58.3631		0.277689
	Brain	1250	1800	1730	631	1352.75	269.85		Brain	1670	1970	1770	1220	1657.5	158.607		0.367851
	Blood	345	1340	468	247	600	250.775		Blood	447	603	335	263	412	74.0698		0.49919
	Heart	563	503	564	259	472.25	72.4999		Heart	552	600	518	577	561.75	17.5707		0.275456
	Lungs	6170	5990	5610	4830	5650	297.209		Lungs	4670	5360	4700	5880	5152.5	290.097		0.276134
	Spleen	1520	2150	2200	657	1631.75	359.875		Spleen	1090	2040	1560	902	1398	254.835		0.615086
	Kidney	7740	7580	8760	5230	7327.5	746.407		Kidney	8040	8520	7430	8040	8007.5	223.285		0.416322
	Liver	23400	23300	20800	5360	18215	4327		Liver	18800	26000	19500	10700	18750	3134.88		0.923506
